# Supplementary material for: Network pharmacology analysis of Lanatoside C: molecular targets and mechanisms in the treatment of ulcerative colitis
Source: Front Mol Biosci. 2025 Mar 21;12:1552360. doi: 10.3389/fmolb.2025.1552360 (PMC11968694; doi:10.3389/fmolb.2025.1552360)
Supplement: Supplementary file 3 [file DataSheet1.csv]

	ONTOLOGY	ID	Description	GeneRatio	BgRatio	pvalue	p.adjust	qvalue	geneID	Count
GO:0033559	BP	GO:0033559	unsaturated fatty acid metabolic process	0.217391304	115/18903	2.35E-07	0.000262142	0.0001495	HPGDS/CYP2B6/FAAH/CD74/CYP2J2	5
GO:0006690	BP	GO:0006690	icosanoid metabolic process	0.217391304	126/18903	3.71E-07	0.000262142	0.0001495	HPGDS/CYP2B6/FAAH/CD74/CYP2J2	5
GO:0006631	BP	GO:0006631	fatty acid metabolic process	0.260869565	400/18903	6.43E-06	0.003028264	0.001727018	PPARG/HPGDS/CYP2B6/FAAH/CD74/CYP2J2	6
GO:0006805	BP	GO:0006805	xenobiotic metabolic process	0.173913043	118/18903	1.17E-05	0.003933115	0.002243054	ABCB1/CYP3A5/CYP2B6/CYP2J2	4
GO:0051091	BP	GO:0051091	positive regulation of DNA-binding transcription factor activity	0.217391304	266/18903	1.45E-05	0.003933115	0.002243054	STAT3/PPARG/PRKCB/MALT1/PRKD1	5
GO:1903131	BP	GO:1903131	mononuclear cell differentiation	0.260869565	473/18903	1.67E-05	0.003933115	0.002243054	STAT3/CCR6/PPARG/CD74/BLK/MALT1	6
GO:0002366	BP	GO:0002366	leukocyte activation involved in immune response	0.217391304	293/18903	2.31E-05	0.004009098	0.002286387	STAT3/CCR6/CD74/BLK/MALT1	5
GO:0002263	BP	GO:0002263	cell activation involved in immune response	0.217391304	297/18903	2.47E-05	0.004009098	0.002286387	STAT3/CCR6/CD74/BLK/MALT1	5
GO:0050921	BP	GO:0050921	positive regulation of chemotaxis	0.173913043	144/18903	2.56E-05	0.004009098	0.002286387	CCR6/KDR/CD74/PRKD1	4
GO:0051092	BP	GO:0051092	positive regulation of NF-kappaB transcription factor activity	0.173913043	154/18903	3.32E-05	0.004170295	0.002378318	STAT3/PRKCB/MALT1/PRKD1	4
GO:0060326	BP	GO:0060326	cell chemotaxis	0.217391304	319/18903	3.48E-05	0.004170295	0.002378318	CCR6/CCR5/KDR/CD74/PRKD1	5
GO:0120254	BP	GO:0120254	olefinic compound metabolic process	0.173913043	160/18903	3.86E-05	0.004170295	0.002378318	CYP3A5/CYP2B6/FAAH/CYP2J2	4
GO:0019369	BP	GO:0019369	arachidonic acid metabolic process	0.130434783	58/18903	4.65E-05	0.004170295	0.002378318	CYP2B6/FAAH/CYP2J2	3
GO:0048010	BP	GO:0048010	vascular endothelial growth factor receptor signaling pathway	0.130434783	58/18903	4.65E-05	0.004170295	0.002378318	PRKCB/KDR/PRKD1	3
GO:0045765	BP	GO:0045765	regulation of angiogenesis	0.217391304	349/18903	5.33E-05	0.004170295	0.002378318	STAT3/PPARG/PRKCB/KDR/PRKD1	5
GO:0010950	BP	GO:0010950	positive regulation of endopeptidase activity	0.173913043	174/18903	5.36E-05	0.004170295	0.002378318	STAT3/PPARG/NLRP1/MALT1	4
GO:0042113	BP	GO:0042113	B cell activation	0.217391304	350/18903	5.41E-05	0.004170295	0.002378318	CCR6/PRKCB/CD74/BLK/MALT1	5
GO:1901342	BP	GO:1901342	regulation of vasculature development	0.217391304	355/18903	5.78E-05	0.004170295	0.002378318	STAT3/PPARG/PRKCB/KDR/PRKD1	5
GO:0032731	BP	GO:0032731	positive regulation of interleukin-1 beta production	0.130434783	63/18903	5.96E-05	0.004170295	0.002378318	STAT3/NLRP1/MALT1	3
GO:0001936	BP	GO:0001936	regulation of endothelial cell proliferation	0.173913043	183/18903	6.52E-05	0.004170295	0.002378318	STAT3/PPARG/KDR/PRKD1	4
GO:0071466	BP	GO:0071466	cellular response to xenobiotic stimulus	0.173913043	183/18903	6.52E-05	0.004170295	0.002378318	ABCB1/CYP3A5/CYP2B6/CYP2J2	4
GO:0050854	BP	GO:0050854	regulation of antigen receptor-mediated signaling pathway	0.130434783	66/18903	6.85E-05	0.004170295	0.002378318	PRKCB/BLK/MALT1	3
GO:0045766	BP	GO:0045766	positive regulation of angiogenesis	0.173913043	187/18903	7.09E-05	0.004170295	0.002378318	STAT3/PRKCB/KDR/PRKD1	4
GO:1904018	BP	GO:1904018	positive regulation of vasculature development	0.173913043	187/18903	7.09E-05	0.004170295	0.002378318	STAT3/PRKCB/KDR/PRKD1	4
GO:0043123	BP	GO:0043123	positive regulation of I-kappaB kinase/NF-kappaB signaling	0.173913043	189/18903	7.39E-05	0.004172228	0.00237942	PRKCB/CD74/MALT1/PRKD1	4
GO:0010952	BP	GO:0010952	positive regulation of peptidase activity	0.173913043	194/18903	8.17E-05	0.00443919	0.002531669	STAT3/PPARG/NLRP1/MALT1	4
GO:0001935	BP	GO:0001935	endothelial cell proliferation	0.173913043	199/18903	9.02E-05	0.004717478	0.002690376	STAT3/PPARG/KDR/PRKD1	4
GO:0032732	BP	GO:0032732	positive regulation of interleukin-1 production	0.130434783	74/18903	9.64E-05	0.004861683	0.002772616	STAT3/NLRP1/MALT1	3
GO:0002285	BP	GO:0002285	lymphocyte activation involved in immune response	0.173913043	207/18903	0.000105056	0.005115121	0.002917152	STAT3/CCR6/CD74/MALT1	4
GO:0050678	BP	GO:0050678	regulation of epithelial cell proliferation	0.217391304	414/18903	0.000119494	0.005624171	0.003207463	STAT3/PPARG/KDR/FGFR2/PRKD1	5
GO:0050679	BP	GO:0050679	positive regulation of epithelial cell proliferation	0.173913043	224/18903	0.000142411	0.00648659	0.0036993	STAT3/KDR/FGFR2/PRKD1	4
GO:2001028	BP	GO:2001028	positive regulation of endothelial cell chemotaxis	0.086956522	15/18903	0.000147272	0.006498363	0.003706014	KDR/PRKD1	2
GO:0050920	BP	GO:0050920	regulation of chemotaxis	0.173913043	230/18903	0.000157641	0.00674511	0.003846734	CCR6/KDR/CD74/PRKD1	4
GO:0051090	BP	GO:0051090	regulation of DNA-binding transcription factor activity	0.217391304	454/18903	0.000183921	0.007638141	0.004356029	STAT3/PPARG/PRKCB/MALT1/PRKD1	5
GO:0032103	BP	GO:0032103	positive regulation of response to external stimulus	0.217391304	464/18903	0.000203549	0.008211728	0.004683146	CCR6/KDR/CD74/NLRP1/PRKD1	5
GO:0043122	BP	GO:0043122	regulation of I-kappaB kinase/NF-kappaB signaling	0.173913043	255/18903	0.000234037	0.008938533	0.005097643	PRKCB/CD74/MALT1/PRKD1	4
GO:0019373	BP	GO:0019373	epoxygenase P450 pathway	0.086956522	19/18903	0.000239133	0.008938533	0.005097643	CYP2B6/CYP2J2	2
GO:0050673	BP	GO:0050673	epithelial cell proliferation	0.217391304	481/18903	0.000240555	0.008938533	0.005097643	STAT3/PPARG/KDR/FGFR2/PRKD1	5
GO:0042953	BP	GO:0042953	lipoprotein transport	0.086956522	20/18903	0.000265507	0.009525883	0.005432608	PPARG/PRKCB	2
GO:0019221	BP	GO:0019221	cytokine-mediated signaling pathway	0.217391304	496/18903	0.000277298	0.009525883	0.005432608	STAT3/CCR6/PPARG/CCR5/CD74	5
GO:0033674	BP	GO:0033674	positive regulation of kinase activity	0.217391304	496/18903	0.000277298	0.009525883	0.005432608	KDR/CD74/FGFR2/MALT1/PRKD1	5
GO:0044872	BP	GO:0044872	lipoprotein localization	0.086956522	21/18903	0.000293238	0.009525883	0.005432608	PPARG/PRKCB	2
GO:0001676	BP	GO:0001676	long-chain fatty acid metabolic process	0.130434783	111/18903	0.000320346	0.009525883	0.005432608	CYP2B6/FAAH/CYP2J2	3
GO:0032611	BP	GO:0032611	interleukin-1 beta production	0.130434783	111/18903	0.000320346	0.009525883	0.005432608	STAT3/NLRP1/MALT1	3
GO:0032651	BP	GO:0032651	regulation of interleukin-1 beta production	0.130434783	111/18903	0.000320346	0.009525883	0.005432608	STAT3/NLRP1/MALT1	3
GO:0002902	BP	GO:0002902	regulation of B cell apoptotic process	0.086956522	22/18903	0.000322323	0.009525883	0.005432608	CD74/BLK	2
GO:0045165	BP	GO:0045165	cell fate commitment	0.173913043	282/18903	0.00034328	0.009525883	0.005432608	STAT3/PPARG/KDR/FGFR2	4
GO:0002053	BP	GO:0002053	positive regulation of mesenchymal cell proliferation	0.086956522	23/18903	0.000352759	0.009525883	0.005432608	KDR/FGFR2	2
GO:0060965	BP	GO:0060965	negative regulation of miRNA-mediated gene silencing	0.086956522	23/18903	0.000352759	0.009525883	0.005432608	STAT3/PPARG	2
GO:0001938	BP	GO:0001938	positive regulation of endothelial cell proliferation	0.130434783	115/18903	0.000355452	0.009525883	0.005432608	STAT3/KDR/PRKD1	3
GO:0007249	BP	GO:0007249	I-kappaB kinase/NF-kappaB signaling	0.173913043	288/18903	0.000371804	0.009525883	0.005432608	PRKCB/CD74/MALT1/PRKD1	4
GO:0002286	BP	GO:0002286	T cell activation involved in immune response	0.130434783	118/18903	0.000383348	0.009525883	0.005432608	STAT3/CD74/MALT1	3
GO:0050855	BP	GO:0050855	regulation of B cell receptor signaling pathway	0.086956522	24/18903	0.000384543	0.009525883	0.005432608	PRKCB/BLK	2
GO:0060149	BP	GO:0060149	negative regulation of post-transcriptional gene silencing	0.086956522	24/18903	0.000384543	0.009525883	0.005432608	STAT3/PPARG	2
GO:0060967	BP	GO:0060967	negative regulation of gene silencing by RNA	0.086956522	24/18903	0.000384543	0.009525883	0.005432608	STAT3/PPARG	2
GO:1900369	BP	GO:1900369	negative regulation of post-transcriptional gene silencing by RNA	0.086956522	24/18903	0.000384543	0.009525883	0.005432608	STAT3/PPARG	2
GO:2001026	BP	GO:2001026	regulation of endothelial cell chemotaxis	0.086956522	24/18903	0.000384543	0.009525883	0.005432608	KDR/PRKD1	2
GO:0030217	BP	GO:0030217	T cell differentiation	0.173913043	296/18903	0.000412435	0.010040647	0.005726178	STAT3/CCR6/CD74/MALT1	4
GO:0042178	BP	GO:0042178	xenobiotic catabolic process	0.086956522	26/18903	0.000452144	0.010680139	0.00609088	CYP3A5/CYP2B6	2
GO:0043280	BP	GO:0043280	positive regulation of cysteine-type endopeptidase activity involved in apoptotic process	0.130434783	125/18903	0.00045383	0.010680139	0.00609088	PPARG/NLRP1/MALT1	3
GO:0055074	BP	GO:0055074	calcium ion homeostasis	0.173913043	309/18903	0.00048511	0.010936375	0.006237011	PRKCB/CCR5/KDR/PRKD1	4
GO:0001783	BP	GO:0001783	B cell apoptotic process	0.086956522	27/18903	0.000487954	0.010936375	0.006237011	CD74/BLK	2
GO:0002407	BP	GO:0002407	dendritic cell chemotaxis	0.086956522	27/18903	0.000487954	0.010936375	0.006237011	CCR6/CCR5	2
GO:0032612	BP	GO:0032612	interleukin-1 production	0.130434783	130/18903	0.000508954	0.011056036	0.006305254	STAT3/NLRP1/MALT1	3
GO:0032652	BP	GO:0032652	regulation of interleukin-1 production	0.130434783	130/18903	0.000508954	0.011056036	0.006305254	STAT3/NLRP1/MALT1	3
GO:0010464	BP	GO:0010464	regulation of mesenchymal cell proliferation	0.086956522	30/18903	0.000603389	0.012529193	0.007145395	KDR/FGFR2	2
GO:0072539	BP	GO:0072539	T-helper 17 cell differentiation	0.086956522	30/18903	0.000603389	0.012529193	0.007145395	STAT3/MALT1	2
GO:0090140	BP	GO:0090140	regulation of mitochondrial fission	0.086956522	30/18903	0.000603389	0.012529193	0.007145395	PPARG/KDR	2
GO:0035767	BP	GO:0035767	endothelial cell chemotaxis	0.086956522	31/18903	0.000644525	0.013009081	0.007419075	KDR/PRKD1	2
GO:0045667	BP	GO:0045667	regulation of osteoblast differentiation	0.130434783	141/18903	0.000644926	0.013009081	0.007419075	PPARG/FGFR2/PRKD1	3
GO:2001056	BP	GO:2001056	positive regulation of cysteine-type endopeptidase activity	0.130434783	143/18903	0.000671897	0.013287979	0.00757813	PPARG/NLRP1/MALT1	3
GO:0001516	BP	GO:0001516	prostaglandin biosynthetic process	0.086956522	32/18903	0.000686985	0.013287979	0.00757813	HPGDS/CD74	2
GO:0046457	BP	GO:0046457	prostanoid biosynthetic process	0.086956522	32/18903	0.000686985	0.013287979	0.00757813	HPGDS/CD74	2
GO:0043535	BP	GO:0043535	regulation of blood vessel endothelial cell migration	0.130434783	150/18903	0.00077195	0.014606937	0.008330332	PPARG/KDR/PRKD1	3
GO:0036336	BP	GO:0036336	dendritic cell migration	0.086956522	34/18903	0.000775864	0.014606937	0.008330332	CCR6/CCR5	2
GO:0072507	BP	GO:0072507	divalent inorganic cation homeostasis	0.173913043	356/18903	0.000825004	0.01527822	0.008713164	PRKCB/CCR5/KDR/PRKD1	4
GO:0045834	BP	GO:0045834	positive regulation of lipid metabolic process	0.130434783	154/18903	0.000833161	0.01527822	0.008713164	PPARG/CD74/PRKD1	3
GO:0030224	BP	GO:0030224	monocyte differentiation	0.086956522	36/18903	0.000870003	0.015749292	0.008981816	PPARG/CD74	2
GO:0043368	BP	GO:0043368	positive T cell selection	0.086956522	38/18903	0.000969378	0.017150664	0.009781018	STAT3/CD74	2
GO:0045862	BP	GO:0045862	positive regulation of proteolysis	0.173913043	372/18903	0.000971709	0.017150664	0.009781018	STAT3/PPARG/NLRP1/MALT1	4
GO:0002460	BP	GO:0002460	adaptive immune response based on somatic recombination of immune receptors built from immunoglobulin superfamily domains	0.173913043	375/18903	0.001001139	0.017451949	0.009952841	STAT3/CCR6/CD74/MALT1	4
GO:0008210	BP	GO:0008210	estrogen metabolic process	0.086956522	39/18903	0.001021022	0.017581497	0.010026722	CYP3A5/UGT2B17	2
GO:0018108	BP	GO:0018108	peptidyl-tyrosine phosphorylation	0.173913043	380/18903	0.001051581	0.017633011	0.0100561	KDR/CD74/FGFR2/BLK	4
GO:0018212	BP	GO:0018212	peptidyl-tyrosine modification	0.173913043	382/18903	0.001072252	0.017633011	0.0100561	KDR/CD74/FGFR2/BLK	4
GO:0000266	BP	GO:0000266	mitochondrial fission	0.086956522	40/18903	0.001073965	0.017633011	0.0100561	PPARG/KDR	2
GO:0045923	BP	GO:0045923	positive regulation of fatty acid metabolic process	0.086956522	40/18903	0.001073965	0.017633011	0.0100561	PPARG/CD74	2
GO:0010463	BP	GO:0010463	mesenchymal cell proliferation	0.086956522	42/18903	0.00118374	0.019211972	0.010956582	KDR/FGFR2	2
GO:0042789	BP	GO:0042789	mRNA transcription by RNA polymerase II	0.086956522	43/18903	0.001240566	0.019757247	0.011267552	STAT3/PPARG	2
GO:0043534	BP	GO:0043534	blood vessel endothelial cell migration	0.130434783	177/18903	0.001245322	0.019757247	0.011267552	PPARG/KDR/PRKD1	3
GO:0072538	BP	GO:0072538	T-helper 17 type immune response	0.086956522	44/18903	0.00129868	0.020374852	0.011619772	STAT3/MALT1	2
GO:0060964	BP	GO:0060964	regulation of miRNA-mediated gene silencing	0.086956522	45/18903	0.00135808	0.021072621	0.012017709	STAT3/PPARG	2
GO:0010837	BP	GO:0010837	regulation of keratinocyte proliferation	0.086956522	46/18903	0.001418761	0.021774903	0.01241822	FGFR2/PRKD1	2
GO:0048469	BP	GO:0048469	cell maturation	0.130434783	187/18903	0.001458288	0.021778959	0.012420533	CCR6/PPARG/KDR	3
GO:0048286	BP	GO:0048286	lung alveolus development	0.086956522	47/18903	0.001480722	0.021778959	0.012420533	KDR/FGFR2	2
GO:1900368	BP	GO:1900368	regulation of post-transcriptional gene silencing by RNA	0.086956522	47/18903	0.001480722	0.021778959	0.012420533	STAT3/PPARG	2
GO:1902895	BP	GO:1902895	positive regulation of miRNA transcription	0.086956522	47/18903	0.001480722	0.021778959	0.012420533	STAT3/PPARG	2
GO:0030098	BP	GO:0030098	lymphocyte differentiation	0.173913043	419/18903	0.001508455	0.021800715	0.012432941	STAT3/CCR6/CD74/MALT1	4
GO:0043434	BP	GO:0043434	response to peptide hormone	0.173913043	421/18903	0.001535087	0.021800715	0.012432941	STAT3/PPARG/PRKCB/CYC1	4
GO:0009299	BP	GO:0009299	mRNA transcription	0.086956522	48/18903	0.00154396	0.021800715	0.012432941	STAT3/PPARG	2
GO:0060147	BP	GO:0060147	regulation of post-transcriptional gene silencing	0.086956522	48/18903	0.00154396	0.021800715	0.012432941	STAT3/PPARG	2
GO:0052548	BP	GO:0052548	regulation of endopeptidase activity	0.173913043	428/18903	0.001630898	0.022478609	0.012819544	STAT3/PPARG/NLRP1/MALT1	4
GO:0006692	BP	GO:0006692	prostanoid metabolic process	0.086956522	50/18903	0.001674253	0.022478609	0.012819544	HPGDS/CD74	2
GO:0006693	BP	GO:0006693	prostaglandin metabolic process	0.086956522	50/18903	0.001674253	0.022478609	0.012819544	HPGDS/CD74	2
GO:0038084	BP	GO:0038084	vascular endothelial growth factor signaling pathway	0.086956522	50/18903	0.001674253	0.022478609	0.012819544	KDR/PRKD1	2
GO:0060966	BP	GO:0060966	regulation of gene silencing by RNA	0.086956522	50/18903	0.001674253	0.022478609	0.012819544	STAT3/PPARG	2
GO:0009410	BP	GO:0009410	response to xenobiotic stimulus	0.173913043	432/18903	0.001687488	0.022478609	0.012819544	ABCB1/CYP3A5/CYP2B6/CYP2J2	4
GO:0045058	BP	GO:0045058	T cell selection	0.086956522	51/18903	0.001741302	0.022557052	0.01286428	STAT3/CD74	2
GO:0101023	BP	GO:0101023	vascular endothelial cell proliferation	0.086956522	51/18903	0.001741302	0.022557052	0.01286428	STAT3/PPARG	2
GO:1905562	BP	GO:1905562	regulation of vascular endothelial cell proliferation	0.086956522	51/18903	0.001741302	0.022557052	0.01286428	STAT3/PPARG	2
GO:0006636	BP	GO:0006636	unsaturated fatty acid biosynthetic process	0.086956522	52/18903	0.001809616	0.023019625	0.013128085	HPGDS/CD74	2
GO:0006968	BP	GO:0006968	cellular defense response	0.086956522	52/18903	0.001809616	0.023019625	0.013128085	CCR6/CCR5	2
GO:0042060	BP	GO:0042060	wound healing	0.173913043	442/18903	0.001834953	0.023133511	0.013193034	PPARG/KDR/FGFR2/BLK	4
GO:0043281	BP	GO:0043281	regulation of cysteine-type endopeptidase activity involved in apoptotic process	0.130434783	205/18903	0.001896728	0.023700713	0.013516509	PPARG/NLRP1/MALT1	3
GO:0019722	BP	GO:0019722	calcium-mediated signaling	0.130434783	208/18903	0.001976943	0.024486347	0.013964556	CCR6/CCR5/KDR	3
GO:0043616	BP	GO:0043616	keratinocyte proliferation	0.086956522	55/18903	0.002022119	0.024828104	0.01415946	FGFR2/PRKD1	2
GO:2000630	BP	GO:2000630	positive regulation of miRNA metabolic process	0.086956522	56/18903	0.002095463	0.025415136	0.014494244	STAT3/PPARG	2
GO:0052547	BP	GO:0052547	regulation of peptidase activity	0.173913043	459/18903	0.002105928	0.025415136	0.014494244	STAT3/PPARG/NLRP1/MALT1	4
GO:0002443	BP	GO:0002443	leukocyte mediated immunity	0.173913043	463/18903	0.002173517	0.02600853	0.014832656	CCR6/CD74/BLK/MALT1	4
GO:0042180	BP	GO:0042180	cellular ketone metabolic process	0.130434783	218/18903	0.002259561	0.026810924	0.015290262	PPARG/CYP2B6/CD74	3
GO:0070374	BP	GO:0070374	positive regulation of ERK1 and ERK2 cascade	0.130434783	223/18903	0.002409821	0.02835556	0.016171167	KDR/CD74/FGFR2	3
GO:0046456	BP	GO:0046456	icosanoid biosynthetic process	0.086956522	61/18903	0.002480883	0.028713171	0.016375112	HPGDS/CD74	2
GO:1902893	BP	GO:1902893	regulation of miRNA transcription	0.086956522	61/18903	0.002480883	0.028713171	0.016375112	STAT3/PPARG	2
GO:0046777	BP	GO:0046777	protein autophosphorylation	0.130434783	226/18903	0.002502892	0.028732383	0.016386069	KDR/FGFR2/PRKD1	3
GO:0061614	BP	GO:0061614	miRNA transcription	0.086956522	62/18903	0.002561686	0.028936809	0.016502653	STAT3/PPARG	2
GO:0070228	BP	GO:0070228	regulation of lymphocyte apoptotic process	0.086956522	62/18903	0.002561686	0.028936809	0.016502653	CD74/BLK	2
GO:0001819	BP	GO:0001819	positive regulation of cytokine production	0.173913043	486/18903	0.002591695	0.029043445	0.016563467	STAT3/CD74/NLRP1/MALT1	4
GO:0010594	BP	GO:0010594	regulation of endothelial cell migration	0.130434783	230/18903	0.002630425	0.029163566	0.016631973	PPARG/KDR/PRKD1	3
GO:0032757	BP	GO:0032757	positive regulation of interleukin-8 production	0.086956522	63/18903	0.002643723	0.029163566	0.016631973	STAT3/CD74	2
GO:2000116	BP	GO:2000116	regulation of cysteine-type endopeptidase activity	0.130434783	235/18903	0.002795428	0.030598015	0.017450038	PPARG/NLRP1/MALT1	3
GO:0030595	BP	GO:0030595	leukocyte chemotaxis	0.130434783	240/18903	0.002966714	0.032164953	0.018343663	CCR6/CCR5/CD74	3
GO:0030888	BP	GO:0030888	regulation of B cell proliferation	0.086956522	67/18903	0.002984142	0.032164953	0.018343663	CD74/BLK	2
GO:0042093	BP	GO:0042093	T-helper cell differentiation	0.086956522	68/18903	0.003072301	0.032864316	0.018742509	STAT3/MALT1	2
GO:0001649	BP	GO:0001649	osteoblast differentiation	0.130434783	246/18903	0.003180666	0.033767672	0.019257693	PPARG/FGFR2/PRKD1	3
GO:0051259	BP	GO:0051259	protein complex oligomerization	0.130434783	247/18903	0.003217225	0.033900909	0.019333678	CD74/NLRP1/KCNA3	3
GO:0002294	BP	GO:0002294	CD4-positive, alpha-beta T cell differentiation involved in immune response	0.086956522	70/18903	0.003252265	0.034016285	0.019399476	STAT3/MALT1	2
GO:0071695	BP	GO:0071695	anatomical structure maturation	0.130434783	250/18903	0.003328458	0.034216075	0.019513417	CCR6/PPARG/KDR	3
GO:0002287	BP	GO:0002287	alpha-beta T cell activation involved in immune response	0.086956522	71/18903	0.003344064	0.034216075	0.019513417	STAT3/MALT1	2
GO:0002293	BP	GO:0002293	alpha-beta T cell differentiation involved in immune response	0.086956522	71/18903	0.003344064	0.034216075	0.019513417	STAT3/MALT1	2
GO:0050851	BP	GO:0050851	antigen receptor-mediated signaling pathway	0.130434783	252/18903	0.003403917	0.034577915	0.019719774	PRKCB/BLK/MALT1	3
GO:1900076	BP	GO:1900076	regulation of cellular response to insulin stimulus	0.086956522	72/18903	0.00343707	0.034665311	0.019769616	PPARG/PRKCB	2
GO:0035924	BP	GO:0035924	cellular response to vascular endothelial growth factor stimulus	0.086956522	74/18903	0.003626695	0.036062628	0.020566505	KDR/PRKD1	2
GO:2000628	BP	GO:2000628	regulation of miRNA metabolic process	0.086956522	74/18903	0.003626695	0.036062628	0.020566505	STAT3/PPARG	2
GO:0043536	BP	GO:0043536	positive regulation of blood vessel endothelial cell migration	0.086956522	75/18903	0.003723307	0.036764404	0.020966728	KDR/PRKD1	2
GO:0002699	BP	GO:0002699	positive regulation of immune effector process	0.130434783	261/18903	0.003756514	0.036834704	0.02100682	CD74/BLK/MALT1	3
GO:0006919	BP	GO:0006919	activation of cysteine-type endopeptidase activity involved in apoptotic process	0.086956522	77/18903	0.003920118	0.03817384	0.021770529	PPARG/NLRP1	2
GO:0002292	BP	GO:0002292	T cell differentiation involved in immune response	0.086956522	79/18903	0.004121692	0.039590676	0.02257855	STAT3/MALT1	2
GO:0002720	BP	GO:0002720	positive regulation of cytokine production involved in immune response	0.086956522	79/18903	0.004121692	0.039590676	0.02257855	CD74/MALT1	2
GO:0071560	BP	GO:0071560	cellular response to transforming growth factor beta stimulus	0.130434783	271/18903	0.00417369	0.039764353	0.022677598	STAT3/PPARG/FGFR2	3
GO:0090596	BP	GO:0090596	sensory organ morphogenesis	0.130434783	272/18903	0.004216899	0.039764353	0.022677598	STAT3/KDR/FGFR2	3
GO:0070227	BP	GO:0070227	lymphocyte apoptotic process	0.086956522	80/18903	0.004224258	0.039764353	0.022677598	CD74/BLK	2
GO:0071559	BP	GO:0071559	response to transforming growth factor beta	0.130434783	277/18903	0.004437055	0.04149087	0.02366223	STAT3/PPARG/FGFR2	3
GO:0043542	BP	GO:0043542	endothelial cell migration	0.130434783	281/18903	0.004618144	0.042900129	0.02446593	PPARG/KDR/PRKD1	3
GO:0006874	BP	GO:0006874	cellular calcium ion homeostasis	0.130434783	284/18903	0.004756879	0.043900089	0.025036207	PRKCB/CCR5/PRKD1	3
GO:0033077	BP	GO:0033077	T cell differentiation in thymus	0.086956522	86/18903	0.00486439	0.04460077	0.025435805	CCR6/CD74	2
GO:0043367	BP	GO:0043367	CD4-positive, alpha-beta T cell differentiation	0.086956522	88/18903	0.005087123	0.046342053	0.026428858	STAT3/MALT1	2
GO:0010632	BP	GO:0010632	regulation of epithelial cell migration	0.130434783	292/18903	0.00513918	0.04651617	0.026528157	PPARG/KDR/PRKD1	3
GO:0051222	BP	GO:0051222	positive regulation of protein transport	0.130434783	294/18903	0.005237582	0.047100096	0.02686117	PPARG/BLK/PRKD1	3
GO:0010586	BP	GO:0010586	miRNA metabolic process	0.086956522	90/18903	0.005314498	0.047100096	0.02686117	STAT3/PPARG	2
GO:0070098	BP	GO:0070098	chemokine-mediated signaling pathway	0.086956522	90/18903	0.005314498	0.047100096	0.02686117	CCR6/CCR5	2
GO:0042886	BP	GO:0042886	amide transport	0.130434783	296/18903	0.005337121	0.047100096	0.02686117	ABCB1/CD74/BLK	3
GO:0009791	BP	GO:0009791	post-embryonic development	0.086956522	92/18903	0.005546493	0.048643777	0.027741531	KDR/FGFR2	2
GO:2000106	BP	GO:2000106	regulation of leukocyte apoptotic process	0.086956522	93/18903	0.005664216	0.049369585	0.028155459	CD74/BLK	2
GO:0021700	BP	GO:0021700	developmental maturation	0.130434783	304/18903	0.005746739	0.049781564	0.028390411	CCR6/PPARG/KDR	3
GO:0046651	BP	GO:0046651	lymphocyte proliferation	0.130434783	305/18903	0.005799238	0.049930021	0.028475076	CD74/BLK/MALT1	3
GO:0009897	CC	GO:0009897	external side of plasma membrane	0.217391304	462/19869	0.000158287	0.008629294	0.007042239	ABCB1/CCR6/CCR5/KDR/CD74	5
GO:0044305	CC	GO:0044305	calyx of Held	0.086956522	18/19869	0.000193917	0.008629294	0.007042239	PRKCB/KCNA3	2
GO:0008395	MF	GO:0008395	steroid hydroxylase activity	0.130434783	38/18432	1.39E-05	0.00149028	0.000822516	CYP3A5/CYP2B6/CYP2J2	3
GO:0016712	MF	GO:0016712	oxidoreductase activity, acting on paired donors, with incorporation or reduction of molecular oxygen, reduced flavin or flavoprotein as one donor, and incorporation of one atom of oxygen	0.130434783	40/18432	1.63E-05	0.00149028	0.000822516	CYP3A5/CYP2B6/CYP2J2	3
GO:0020037	MF	GO:0020037	heme binding	0.173913043	139/18432	2.45E-05	0.00149028	0.000822516	CYP3A5/CYP2B6/CYP2J2/CYC1	4
GO:0046906	MF	GO:0046906	tetrapyrrole binding	0.173913043	149/18432	3.22E-05	0.00149028	0.000822516	CYP3A5/CYP2B6/CYP2J2/CYC1	4
GO:0043621	MF	GO:0043621	protein self-association	0.130434783	71/18432	9.18E-05	0.003395793	0.001874207	PPARG/NLRP1/MALT1	3
GO:0004698	MF	GO:0004698	calcium-dependent protein kinase C activity	0.086956522	16/18432	0.000176845	0.004631282	0.002556099	PRKCB/PRKD1	2
GO:0004697	MF	GO:0004697	protein kinase C activity	0.086956522	17/18432	0.000200272	0.004631282	0.002556099	PRKCB/PRKD1	2
GO:0008392	MF	GO:0008392	arachidonic acid epoxygenase activity	0.086956522	17/18432	0.000200272	0.004631282	0.002556099	CYP2B6/CYP2J2	2
GO:0004896	MF	GO:0004896	cytokine receptor activity	0.130434783	97/18432	0.000231801	0.004764793	0.002629786	CCR6/CCR5/CD74	3
GO:0004497	MF	GO:0004497	monooxygenase activity	0.130434783	104/18432	0.000284673	0.004900795	0.002704848	CYP3A5/CYP2B6/CYP2J2	3
GO:0008391	MF	GO:0008391	arachidonic acid monooxygenase activity	0.086956522	21/18432	0.000308305	0.004900795	0.002704848	CYP2B6/CYP2J2	2
GO:0009931	MF	GO:0009931	calcium-dependent protein serine/threonine kinase activity	0.086956522	22/18432	0.000338878	0.004900795	0.002704848	PRKCB/PRKD1	2
GO:0010857	MF	GO:0010857	calcium-dependent protein kinase activity	0.086956522	23/18432	0.000370871	0.004900795	0.002704848	PRKCB/PRKD1	2
GO:0016493	MF	GO:0016493	C-C chemokine receptor activity	0.086956522	23/18432	0.000370871	0.004900795	0.002704848	CCR6/CCR5	2
GO:0019957	MF	GO:0019957	C-C chemokine binding	0.086956522	24/18432	0.00040428	0.004986114	0.002751938	CCR6/CCR5	2
GO:0001637	MF	GO:0001637	G protein-coupled chemoattractant receptor activity	0.086956522	26/18432	0.000475332	0.005172728	0.002854934	CCR6/CCR5	2
GO:0004950	MF	GO:0004950	chemokine receptor activity	0.086956522	26/18432	0.000475332	0.005172728	0.002854934	CCR6/CCR5	2
GO:0004713	MF	GO:0004713	protein tyrosine kinase activity	0.130434783	138/18432	0.00065164	0.00669741	0.003696437	KDR/FGFR2/BLK	3
GO:0019955	MF	GO:0019955	cytokine binding	0.130434783	144/18432	0.000737459	0.007034336	0.003882393	CCR6/CCR5/CD74	3
GO:0019956	MF	GO:0019956	chemokine binding	0.086956522	33/18432	0.00076814	0.007034336	0.003882393	CCR6/CCR5	2
GO:0140375	MF	GO:0140375	immune receptor activity	0.130434783	148/18432	0.000798492	0.007034336	0.003882393	CCR6/CCR5/CD74	3
GO:0001653	MF	GO:0001653	peptide receptor activity	0.130434783	153/18432	0.000879196	0.007071795	0.003903067	CCR6/CCR5/GUCY2C	3
GO:0005506	MF	GO:0005506	iron ion binding	0.130434783	153/18432	0.000879196	0.007071795	0.003903067	CYP3A5/CYP2B6/CYP2J2	3
GO:0016705	MF	GO:0016705	oxidoreductase activity, acting on paired donors, with incorporation or reduction of molecular oxygen	0.130434783	179/18432	0.001382433	0.010656256	0.005881404	CYP3A5/CYP2B6/CYP2J2	3
GO:0015026	MF	GO:0015026	coreceptor activity	0.086956522	48/18432	0.001622466	0.012006249	0.006626493	CCR5/KDR	2
GO:0004879	MF	GO:0004879	nuclear receptor activity	0.086956522	52/18432	0.001901487	0.013028709	0.007190809	STAT3/PPARG	2
GO:0098531	MF	GO:0098531	ligand-activated transcription factor activity	0.086956522	52/18432	0.001901487	0.013028709	0.007190809	STAT3/PPARG	2
GO:0004714	MF	GO:0004714	transmembrane receptor protein tyrosine kinase activity	0.086956522	60/18432	0.002522846	0.016668802	0.009199851	KDR/FGFR2	2
GO:0019199	MF	GO:0019199	transmembrane receptor protein kinase activity	0.086956522	79/18432	0.004328743	0.027614397	0.015240948	KDR/FGFR2	2
GO:0042277	MF	GO:0042277	peptide binding	0.130434783	330/18432	0.007722553	0.047622407	0.026283775	PPARG/GUCY2C/CD74	3
