# Supplementary material for: Network pharmacology analysis of Lanatoside C: molecular targets and mechanisms in the treatment of ulcerative colitis
Source: Front Mol Biosci. 2025 Mar 21;12:1552360. doi: 10.3389/fmolb.2025.1552360 (PMC11968694; doi:10.3389/fmolb.2025.1552360)
Supplement: Supplementary file 4 [file DataSheet2.csv]

	ID	Description	GeneRatio	BgRatio	pvalue	p.adjust	qvalue	geneID	Count
hsa00982	hsa00982	Drug metabolism - cytochrome P450	0.19047619	72/8659	2.36E-05	0.00157036	0.001245747	HPGDS/CYP3A5/CYP2B6/UGT2B17	4
hsa00980	hsa00980	Metabolism of xenobiotics by cytochrome P450	0.19047619	78/8659	3.25E-05	0.00157036	0.001245747	HPGDS/CYP3A5/CYP2B6/UGT2B17	4
hsa01521	hsa01521	EGFR tyrosine kinase inhibitor resistance	0.19047619	79/8659	3.41E-05	0.00157036	0.001245747	STAT3/PRKCB/KDR/FGFR2	4
hsa00590	hsa00590	Arachidonic acid metabolism	0.142857143	61/8659	0.000404232	0.013943956	0.011061567	HPGDS/CYP2B6/CYP2J2	3
hsa00830	hsa00830	Retinol metabolism	0.142857143	68/8659	0.000556781	0.013943956	0.011061567	CYP3A5/CYP2B6/UGT2B17	3
hsa05204	hsa05204	Chemical carcinogenesis - DNA adducts	0.142857143	70/8659	0.000606259	0.013943956	0.011061567	HPGDS/CYP3A5/UGT2B17	3
hsa04662	hsa04662	B cell receptor signaling pathway	0.142857143	84/8659	0.001032508	0.017992651	0.014273346	PRKCB/BLK/MALT1	3
hsa04062	hsa04062	Chemokine signaling pathway	0.19047619	192/8659	0.001043052	0.017992651	0.014273346	STAT3/CCR6/PRKCB/CCR5	4
hsa04015	hsa04015	Rap1 signaling pathway	0.19047619	210/8659	0.001454778	0.019907546	0.015792409	PRKCB/KDR/FGFR2/PRKD1	4
hsa05207	hsa05207	Chemical carcinogenesis - receptor activation	0.19047619	212/8659	0.001506634	0.019907546	0.015792409	STAT3/PRKCB/CYP2B6/UGT2B17	4
hsa05417	hsa05417	Lipid and atherosclerosis	0.19047619	215/8659	0.001586833	0.019907546	0.015792409	STAT3/PPARG/CYP2B6/CYP2J2	4
hsa04370	hsa04370	VEGF signaling pathway	0.095238095	59/8659	0.008819972	0.101429678	0.080462902	PRKCB/KDR	2
hsa00140	hsa00140	Steroid hormone biosynthesis	0.095238095	62/8659	0.009705369	0.103026223	0.081729421	CYP3A5/UGT2B17	2
hsa05205	hsa05205	Proteoglycans in cancer	0.142857143	205/8659	0.012699199	0.118946374	0.094358679	STAT3/PRKCB/KDR	3
hsa05223	hsa05223	Non-small cell lung cancer	0.095238095	72/8659	0.012928954	0.118946374	0.094358679	STAT3/PRKCB	2
hsa05163	hsa05163	Human cytomegalovirus infection	0.142857143	225/8659	0.016297811	0.140568617	0.111511336	STAT3/PRKCB/CCR5	3
hsa04014	hsa04014	Ras signaling pathway	0.142857143	236/8659	0.018499774	0.144246151	0.114428678	PRKCB/KDR/FGFR2	3
hsa04976	hsa04976	Bile secretion	0.095238095	89/8659	0.019325019	0.144246151	0.114428678	ABCB1/UGT2B17	2
hsa04020	hsa04020	Calcium signaling pathway	0.142857143	253/8659	0.022217641	0.144246151	0.114428678	PRKCB/KDR/FGFR2	3
hsa04750	hsa04750	Inflammatory mediator regulation of TRP channels	0.095238095	98/8659	0.023151274	0.144246151	0.114428678	PRKCB/CYP2J2	2
hsa04925	hsa04925	Aldosterone synthesis and secretion	0.095238095	98/8659	0.023151274	0.144246151	0.114428678	PRKCB/PRKD1	2
hsa04061	hsa04061	Viral protein interaction with cytokine and cytokine receptor	0.095238095	100/8659	0.024041025	0.144246151	0.114428678	CCR6/CCR5	2
hsa04933	hsa04933	AGE-RAGE signaling pathway in diabetic complications	0.095238095	100/8659	0.024041025	0.144246151	0.114428678	STAT3/PRKCB	2
hsa04064	hsa04064	NF-kappa B signaling pathway	0.095238095	104/8659	0.025862505	0.148709406	0.117969323	PRKCB/MALT1	2
hsa04931	hsa04931	Insulin resistance	0.095238095	108/8659	0.027739007	0.149151491	0.118320023	STAT3/PRKCB	2
hsa04066	hsa04066	HIF-1 signaling pathway	0.095238095	109/8659	0.028216597	0.149151491	0.118320023	STAT3/PRKCB	2
hsa05145	hsa05145	Toxoplasmosis	0.095238095	111/8659	0.029181813	0.149151491	0.118320023	STAT3/CCR5	2
hsa04726	hsa04726	Serotonergic synapse	0.095238095	115/8659	0.031151903	0.153534381	0.121796916	PRKCB/CYP2J2	2
hsa04935	hsa04935	Growth hormone synthesis, secretion and action	0.095238095	120/8659	0.033687461	0.160056488	0.126970822	STAT3/PRKCB	2
hsa04010	hsa04010	MAPK signaling pathway	0.142857143	301/8659	0.034794889	0.160056488	0.126970822	PRKCB/KDR/FGFR2	3
hsa05206	hsa05206	MicroRNAs in cancer	0.142857143	310/8659	0.037494542	0.166911187	0.13240857	STAT3/ABCB1/PRKCB	3
hsa04550	hsa04550	Signaling pathways regulating pluripotency of stem cells	0.095238095	143/8659	0.046337729	0.199831458	0.158523811	STAT3/FGFR2	2
hsa04723	hsa04723	Retrograde endocannabinoid signaling	0.095238095	148/8659	0.049289852	0.202488543	0.160631644	PRKCB/FAAH	2
hsa05226	hsa05226	Gastric cancer	0.095238095	149/8659	0.049888482	0.202488543	0.160631644	ABCB1/FGFR2	2
